# Supplementary material for: Continuous surgical multi-level extrapleural block for video-assisted thoracoscopic surgery: a retrospective study assessing its efficacy as pain relief following lobectomy and wedge resection
Source: F1000Res. 2018 Nov 12;7:1783. [Version 1] doi: 10.12688/f1000research.16857.1 (PMC6468736; doi:10.12688/f1000research.16857.1)
Supplement: Raw patient data assessed in the present study — Data include pain scores at postoperative days (POD) 0-3 at rest and with movement, alongside basic demographic information. [file f1000research-7-18429-s0000.tgz]

Archive with 1 entries (1 files):
- 20de3ba7-1a3d-478d-a1f2-b859ca8bc4cd_Data.xlsx
