# Supplementary material for: Continuous surgical multi-level extrapleural block for video-assisted thoracoscopic surgery: a retrospective study assessing its efficacy as pain relief following lobectomy and wedge resection
Source: F1000Res. 2018 Nov 12;7:1783. [Version 1] doi: 10.12688/f1000research.16857.1 (PMC6468736; doi:10.12688/f1000research.16857.1)
Supplement: Raw patient data assessed in the present study — Data include pain scores at postoperative days (POD) 0-3 at rest and with movement, alongside basic demographic information. [file f1000research-7-18429-s0000.tgz › 20de3ba7-1a3d-478d-a1f2-b859ca8bc4cd_Data.xlsx]

## Sheet: Blad1
number	age	weight, kg	sex m=0 f=1	1=wedge, 2=lob, 3=pleu, 4 other	thoracotomy no=0 yes=1	VATS no=0 yes=1	Chest drain (d)	PONV no=0 yes=1	Pain POD0	Pain movem POD0	Pain POD1	pain movem POD1	Pain POD2	Pain movem POD2	Pain POD3	Pain movem POD3	opioid POD1	opioid POD2	opioid POD3
1	60	75	0	1	0	1	1	0	8		5	0	2	6	1	2	20	10	10
2	71	53	1	2	0	1	1	0	4		6		1	2			25	10	20
3	75	83	0	2	0	1	1	0	0								50	40	40
4	65	62	1	1	0	1	1	1	0	0	4	6					25	20	20
5	40	83	0	4	0	1	1	0	1	2	2	3	3	4	4	6	70	50	35
7	76	107	0	1	0	1	2	0					2	2	0	0	45	20	25
8	73	80	0	1	0	1	1	0	0		0	1	0	2			10	10	10
9	59	68	0	1	1	0	1	0	3	7	1	3					35	35	25
10	39	66	1	2	0	1	1	0	2	3							25	30	40
11	69	70	1	1	0	1	1	0									0	0	10
12	68	79	0	1	0	1	1	0	2	2	2	2	0	0			5	0	10
13	68	65	1	2	0	1	1	0	5		5	6					10	10	10
15	58	71	1	2	0	1	1	0									35	25	40
16	47	67	1	3	0	1	3	1	3	6	0	4			2	4	25	45	65
17	77	70	0	2	0	1	3	0	0	0	3	6					10	10	10
18	65	87	1	2	0	1	1	0	6		4	6	4				10	25	20
19	80	84	0	1	0	1	1	0	3								15	10	10
20	58	90	1	2	0	1	1	0	10	10	3	6			1	0	10	10	15
21	68	76	1	1	0	1	1	0	2	5	5	8	6				10	30	25
22	66	89	0	2	0	1	2	0									5	15	10
23	56	70	1	1	1	0	2	1			3	4	3	3	2	2	25	30	25
24	58	65	1	2	0	1	3	1	0		3	3	2	2	3	4	20	40	40
25	64	60	0	1	0	1	1	0	2								15	15	10
26	73	97	1	1	0	1	1	0									15	10	10
27	66	67	0	1	0	1	4	0	0		3	4					10	15	15
28	70	53	1	2	0	1	2	1			9		5		7		35	30	30
29	74	68	1	2	0	1	3	1									15	0	0
30	53	77	0	2	0	1	1	0	10		8	7	2	5	0	4	20	15	30
31	60	55	1	2	0	1	12	1	0		0	3					0	0	15
32	55	78	1	1	0	1	1	0	2		3	7			2	4	15	10	10
33	38	56	1	4	1	0	12	0	0
34	79	72	1	2	1	1	1	0	6	6	0	5	2	2			20	10	10
35	67	64	1	2	0	1	1	0	7	6	3	4	2	4	2	4	0	0	5
36	67	87	0	4	0	1	1	0	7		1	2	0	2	0	3	0	5	10
37	48	86	0	4	0	1	1	0									5	10	7.5
38	74	59	1	1	0	1	1	0	8								25	35	45
39	53	81	0	1	0	1	2	0	4								32.5	25	20
40	64	93	0	2	0	1	2	0	3	3	3	3	3	3	2	2	0	5	10
41	81	63	1	1	0	1	1	0	1	1	0	3					0	10	10
42	41	68	0	1	0	1	1	0	4				4	5			65	30	25
43	85	55	0	1	0	1	1	0	0	0	0	0	0	0			0	20	0
44	79	65	1	2	0	1	1	0	8		2	5	2	5			10	15	25
45	68	82	0	4	0	1	2	0	0	0	4	6	4	7			20	10	10
46	66	87	1	2	0	1	3	0	7	9	6	8	4	7			40	25	25
47	62	74	0	2	0	1	8	0	8		0	1	0	0	0	5	0	10	45
48	83	83	0	1	0	1	3	0	0	1	0	0					0	0	20
49	65	77	1	1	0	1	2	1	0	0	0	4	6	3			10	10	10
50	63	86	1	2	0	1	3	0	5	9	4	4	8	8	3	5	30	40	40
51	79	59	1	2	0	1	1	1									15	10	15
52	62	70	1	1	0	1	1	1	4	4	6	8	1	2			20	15	15
53	47	80	1	2	0	1	1	1	5		4	4	5	5			30	10	10
54	44	73	0	4	0	1	1	1	0	0							35	20	10
55	39	78	0	1	0	1	1	1	4		2	6	0	4			40	10	10
56	54	90	1	4	0	1	1	0	4	4	8	10	0	3	8	8	210	190	200
57	71	59	1	2	0	1	1	0	0	2	1	3	0	0	0	0	15	10	10
58	72	111	0	2	0	1	5	0	5	9	2	9	0	9	1	3	20	25	20
59	62	77	1	2	0	1	8	0	2		2	3					55	30	30
60	74	91	0	2	0	1	1	0	1								25	10	10
61	74	71	1	2	0	1	1	0	1	5	5	6			0	3	0	0	5
62	62	57	1	2	0	1	1	0	0	0	0	0					15	0	10
63	68	68	0	2	0	1	11	0	0		5	2					0	0	0
64	73	66	1	2	0	1	1	0	2	2	0	2	0	0			0	0	0
65	73	66	0	2	0	1	2	0	5	5			1	1			10	15	10
66	71	82	0	2	0	1	3	0	5	7	4	6					15	10	10
67	75	62	0	2	0	1	1	0	4	4	0	2	0	2			0	0	5
68	70	73	1	2	0	1	5	0									20	30	20
69	70	95	0	2	0	1	1	0	0		2	2					0	0	10
70	73	72	1	2	0	1	2	0	1		1						0	5	10
71	69	78	0	1	0	1	1	0	4	8	8	9	2	6			22		25
72	62	73	0	2	0	1	1	0	1	3	2	3					0	0
73	70	83	1	2	0	1	2	1	8								45	30	35
74	66	60	0	1	0	1	2	1	0			5	5				5	25	25
75	76	84	0	2	1	0	1	0	0	0	0	0					5	0	0
76	68	56	1	2	0	1	6	0									5	22	15
77	71	53	1	2	0	1	2	0									15	10	10
78	67	80	0	2	1	0	6	0	4	5	6	2	8	9			30	40	30
79	63	74	0	2	1	0	2	0	0	8	5	7					50	50	45
80	72	59	1	2	0	1	3	1	8								0	13	5
81	73	79	1	2	0	1	1	0	10								5	15	10
82	70	80	0	2	0	1	1	0									0	0	0
83	67	89	0	1	0	1	1	0	3	5	4	8					10	10
84	57	70	1	2	0	1	2	0	8	9							0	10	0
85	38	56	1	1	0	1	4	1	2	0	0	0	4	4			0	5	0
86	77	69	0	1	0	1	1	0	2	3	0						0	5	15
87	76	55	1	2	0	1	1	0	1	3	0	0	0	0	0	0	0	0	0
88	64	60	1	2	0	1	1	0	2	4	4	2	2	2			30	20	20
89	78	115	1	1	0	1	2	0	8		2	3	2	3	0	0	0	10	15
90	19	61	0	3	0	1	6	1			4	7	3	6	0	2	5	30	55
91	61	84	1	4	0	1	1	0	0		0	0					0	10	10
92	66	62	1	1	0	1	1	0	0		0	1	0	2	0	0	0	0	0
93	51	78	1	2	0	1	1	0	8	8	0	4					20	20	20
94	74	75	0	1	0	1	1	0	5		0	0	0	0	0	0	0	0	0
95	67	72	1	2	0	1	1	1	4								5	25	20
96	76	75	0	1	0	1	1	0	0	1	0	1	0	0			5	0	0
97	69	94	1	2	0	1	5	0	0	4	0	5	0	1			0	0	0
98	50	125	0	1	0	1	1	0	0		0		0				15	0	0
99	43	99	0	1	0	1	1	1	0	0							0	0	0
100	68	87	0	2	0	1	1	0									15	10	10
101	71	66	1	2	0	1	2	0			0	0	0	0			0	0	0
102	75	61	0	2	0	1	1	0	1								0	10	15
103	72	77	0	2	0	1	3	0									0	0	0
104	57	64	1	2	0	1	6	1	0		9						45	50	25
105	64	105	1	1	0	1	1	0			0		0				15	0	0
106	82	85	1	2	0	1	1	1	2								0	20	20
107	56	75	1	1	0	1	1	0	6								5	10	25
108	39	57	1	2	0	1	1	0									30	20	30
109	65	101	0	4	0	1	1	0	3	4	2	2	1	1			0	0	0
110	75	61	1	2	0	1	2	0	0	0							5	0	0
111	70	52	1	2	0	1	3	0	3		0						0	0	0
112	60	96	0	2	1	1	3	0	1	0							0	15	30
113	63	50	1	2	0	1	5	0	5		9	9	3	3			25	15	10
114	76	63	1	1	0	1	1	1	2								5	20	20
115	73	55	1	1	0	1	1	0									15	5	10
116	77	70	0	2	0	1	2	0	2	2					0	3	25	10	10
117	74	78	1	2	0	1	1	1	4								0	5	20
118	66	59	1	2	0	1	1	0		4							10	15	0
119	84	44	1	2	0	1	3	0	5		7	0					15	20	15
120	69	96	0	2	0	1	1	0	1	3	2	5	1		3	3	15	10	15
121	80	75	0	2	0	1	1	0	2	3	2	2	2	7	0	2	5	0	10
122	74	73	1	2	0	1	1	0	2	3							10	30
123	77	90	0	1	0	1	2	0	4	4	3	2	1	0			0	0	0
124	74	79	1	1	0	1	1	0	7								15	30	35
125	68	60	1	2	0	1	1	0									0	0	0
126	84	63	1	2	0	1	2	1	4	5							10	10	10
127	65	87	1	1	0	1	1	0	1	2							0	0	0
128	75	70	1	2	0	1	2	0					0	2			5	0	0
129	33	66	1	4	0	1	1	0			5	7					0	0	0
130	52	59	0	1	0	1	6	0									30	40	45
131	71	72	0	1	0	1	1	0									10	15	10
132	56	70	1	1	0	1	1	0	5								10	0
133	76	50	1	2	0	1	1	0	0								0	0	0
134	63	50	1	2	0	1	1	1	0		1	7					0	0	0
135	79	55	1	2	0	1	1	1	0	0	0	6	1	3			5	0	0
136	74	69	1	2	0	1	1	1	0	0	5	5	2	4	0	0	5	0	0
137	60	67	1	1	0	1	1	0	2	6							20	20
138	66	68	1	2	0	1	2	0									25	15
139	78	114	0	2	0	1	1	0									20	30	25
140	43	97	0	4	0	1	1	0	6	8	4	6					20	10
141	78	67	1	2	0	1	6	0	6		0	4					10	10	10
142	63	62	1	2	0	1	2	0									30	30	40
144	65	62	1	2	0	1	1	0	5	7	5	6					10	20	20
145	70	62	1	2	0	1	3	1	9		7	7					10	20	30
146	70	61	1	2	0	1	1	0									30	15
147	70	95	1	2	0	1	1	1			2	4					15	15
148	62	97	0	2	0	1	2	0	2	4	2	4					55	40	40
149	56	72	1	1	0	1	1	0									10	10
150	68	81	0	1	0	1	1	0	1	2	2	4	0	0	0		0	5	0
151	52	68	0	2	0	1	3	0	7	7					6	8	15	25	35
152	68	74	0	2	0	1	2	0	2	5	0	3	0	3	0	0	10	5	15
153	74	100	1	2	0	1	3	0	6	7	1	3	0	6			0	0	25
154	75	68	1	2	0	1	2	0	2	6	0	3	0	2			10	10
155	71	72	0	4	0	1	1	0	1	2							5	5
156	45	80	1	1	0	1	1	0	2								25	25	20
157	59	64	1	2	0	1	1	0									10	20
158	72	64	1	1	0	1	1	0	0	0	4	4	0	2			15	0	0
159	65	121	0	2	0	1	3	0									0	0	20
160	31	65	0	4	1	0	23	0	1	0	5	0	5	6	5		30	35	25
161	74	66	1	1	0	1	1	0									10
162	80	79	0	1	0	1	1	0	0		0						15	0	5
163	27	75	0	1	0	1	1	0									25	30	10
164	76	79	0	1	0	1	1	0	0	0	0	0					0	0	0
165	73	80	0	2	0	1	1	1	8								25	15	10
166	67	125	0	1	0	1	1	0									0	5	0
167	68	80	0	2	0	1	1	0	2	3	4	5					5	10	10
168	63	60	1	2	0	1	1	0	4								40	20	20
169	82	89	0	2	0	1	2	0									0	10	10
170	67	100	1	2	0	1	1	0	2		7						15	15	15
171	72	64	1	1	0	1	1	1									20	15
172	72	62	0	2	0	1	1	0									10	10	10
173	75	62	1	2	0	1	1	0	5	3	3	5					5	15	15
174	67	94	0	2	0	1	1	1	7	8							20	25	10
175	28	64	0	3	0	1	3	0									20	25	45
176	59	84	0	2	0	1	2	0	5	9	2	6	4	8			20	20
177	68	65	0	2	0	1	7	0	6	3							20	40	30
178	61	81	1	2	0	1	1	0			1	2					20	25
179	70	68	0	2	0	1	1	0	0								35	10	10
180	33	62	1	4	0	1	1	1	0								40	30
181	71	61	0	2	0	1	3	0	5	7	6	7	2	3			15	5	0
182	65	82	1	2	0	1	3	0			2	5					15	10	15
183	27	77	0	1	0	1	1	0									25	25
184	62	79	1	1	0	1	1	0			5	7					10	10
185	71	73	0	1	0	1	1	0									15	10
186	52	88	1	2	1	0	1	0			4		2	3			21	20	35
187	69	79	0	2	0	1	1	0			3	5	2	4	0	1	0	0	0
188	68	52	1	2	0	1	1	0									0	0	0
189	74	101	0	2	1	1	1	0			3	8					25	10	15
190	63	48	1	2	1	1	1	0	8		4	8					15	10	10
191	63	53	1	1	1	1	2	0	5								20	15	20
192	71	75	1	2	0	1	1	0									0	10	5
193	77	93	0	2	0	1	1	0	0		3		0	5			10	25	20
194	18	68	1	1	0	1	2	0									15	10	10
195	54	115	0	2	0	1	1	0	5		7						35	35	40
196	77	61	1	2	0	1	2	1	3		8						30	5
197	77	73	0	2	0	1	6	0									15	5	15
198	58	80	0	2	0	1	1	0	5	8	0	0	6	0	7		45	45
199	81	64	1	1	0	1	1	1			3						15	15	10
200	64	63	1	1	0	1	1	1									15	20	10
201	58	56	1	2	0	1	2	0	7	8							10	5	15
202	72	90	0	2	0	1	1	0									30	20	20
203	65	65	0	1	0	1	1	0	3	5							0	0
204	83	62	1	1	0	1	1	0									0	0	0
205	64	66	1	1	0	1	1	0	4	5	0	3					5	0	0
206	38	78	1	3	0	1	3	0	1	1							30	30	25
207	69	76	0	1	0	1	1	0									5	20	20
208	62	70	0	2	0	1	3	0	3	4	2	3					15	20	10
209	43	53	1	4	1	0	1	0			1	4	1	4			10	5	10
210	53	92	0	4	1	0	1	0					6	6			35	30	20
211	54	88	0	4	0	1	1	0									40	20	25
212	59	78	1	1	0	1	1	0									0	0	0
213	69	68	0	2	0	1	1	0	0	7	2	7	0	0			0	0	0
214	66	70	1	2	0	1	2	1									10	0	0
215	57	92	0	4	0	1	1	0	9								0	0
216	63	71	1	2	0	1	1	0	3	4							10	10
217	19	90	0	1	0	1	2	0									35	30
218	65	68	0	1	0	1	1	0	5	5	3	6					15	20
219	78	85	0	2	0	1	1	0									5	10	10
220	22	43	1	4	0	1	1	0	0	0							0	0	0
221	47	76	1	1	0	1	1	1	2	2	0	2					5	0	20
222	71	61	1	1	0	1	3	0	7				2	4			5	0	0
223	67	67	1	2	0	1	2	0	7		2		0	5			20	10	15
224	63	64	1	1	0	1	1	0	6	7	2	3			0	0	10	0	0
225	65	80	0	2	0	1	1	0			2	3					20	20
226	58	60	0	2	0	1	1	0	3	7	5	7	0	0			15	10	10
227	63	62	1	4	0	1	1	0									30	30	10
228	63	105	0	2	1	1	1	0	0	0	2						15	35	45
229	58	71	1	1	0	1	1	0	0	0	4	6					25	5	20
230	19	125	0	2	1	0	4	0	1	3							25	35	20
231	75	75	0	3	0	1	17	0	3	6							25	50	25
232	75	61	0	2	0	1	3	0									15	10	20
233	76	80	0	2	0	1	1	0									5	0	10
234	73	73	0	2	0	1	2	0	5	6			2	4			15	10	25
235	75	61	0	4	0	1	1	0	5	6	5	7			4	6	25	30
236	68	85	1	1	0	1	1	0	0	0	5	5					25	25	20
237	61	70	1	2	0	1	2	0	2	6					5	5	20	30	25
238	62	58	1	1	0	1	1	0	4	6	4	6	2	4			0	0	10
239	63	85	0	3	0	1	3	0	0	0							0	0	0
240	50	83	0	1	0	1	1	0	5								30	20	20
241	72	70	0	2	1	1	3	0	2	4							35	35	35
242	74	83	1	1	1	1	7	0			2	3	4	5	1	3	0	0	0
243	51	62	1	1	0	1	1	0	2	2	3	4					10	10	10
244	76	59	1	2	0	1	5	0									10	30	10
246	60	80	1	1	0	1	1	0	6	8	5	8	6	7			50	35	35
245	67	80	1	2	0	1	1	0	1	3	2	2					15	0	0
247	81	65	1	2	0	1	1	0	1	3	0		0	2			30	20	10
248	78	82	0	2	0	1	4	0			7	7					25	30	25
249	76	70	0	1	0	1	2	0	0	0							25	15	15
250	73	63	1	2	0	1	1	0			2	3	6	7	7	7	35	40	20
251	51	60	1	2	0	1	1	0			5	6					40	30	45
252	71	90	1	2	0	1	5	0	2		3	5	7	8	6	7	15	15	30
253	72	80	1	2	0	1	3	0	0	1	0	5					10	10	20
254	58	102	0	2	0	1	1	0	0	4	2	2					0	0	0
255	69	103	0	2	0	1	1	0	0								5	5	0
256	40	65	1	1	0	1	1	0	2	3	3						20	0	0
257	56	61	1	2	0	1	2	0	2	2	4	7	2	2	2	2	20	0	0
258	79	85	0	2	0	1	1	0									0	0	15
259	74	84	0	2	0	1	2	0									5	0	10
260	71	85	1	1	0	1	1	0			1	2	1	2	1	2	0	20	10
261	73	101	0	2	0	1	1	0	0	0	5	7					40	20	10
262	64	69	1	2	0	1	1	0	0	0	4	5	4	5	2	4	25	35	25
263	68	81	0	2	0	1	1	0	5	0	7	5	0	8			0	0	0
264	68	56	1	2	0	1	1	0			5	7			1	3	5	10	0
265	64	64	1	2	0	1	1	0					1	2			10	20	10
266	65	75	1	2	0	1	1	0			1	0	3	5			5	5	0
267	81	83	1	2	1	0	2	0									15	25	0
268	75	58	1	2	0	1	1	1	4	4	4	6	4	6			25	25	25
269	66	75	0	2	0	1	3	0	7		7		5	8	7	10	10	20	30
270	41	61	1	3	0	1	3	0	2	1	7	8	0	3	0	3	20	0	30
271	79	70	1	1	0	1	1	0	2	6	1	3			0	0	5	0	10
272	81	83	0	1	0	1	1	0	2		1	3					35	5	45
273	60	67	1	1	0	1	1	0	2	2	2	3	2	0			30	5	5
274	63	63	1	1	0	1	1	0	2	4	4	4	3	3			15	15	20
275	64	74	1	2	0	1	1	0	2	4	1	1	3	6	2	4	10	25	15
276	55	54	1	2	0	1	1	0	1	2	10		1	1			30	15	15
1	40	66	1	2	0	1	1	1	8	10	4	6	4	3	2	3	30	50	30
2	36	67	1	1	0	1	1	1	0	5		5			1	4	30	30	20
3	59	93	1	2	0	1	1	0	5	5	4	6	5	6	4	5	40	45	55
4	54	53	1	1	0	1	1	1	4	5	1	2	2	2	0	1	10	25	20
5	77	61	1	1	1	1	1	0	0		0	8	2	5	0	0	5	10	10
6	69	65	1	1	0	1	1	0									20	25	25
7	76	58	0		0	1	5	0	4	6	5	7	1	2	0	0	15	10	5
8	72	90	1	1	0	1	1	0	6	6	1	4	0	1	1		0	0	0
9	75	72	0	2	0	1	1	0			4	4			2	3	5	0	10
10	73	88	0	1	0	1	1	0	3	3	1		2		1	5	0	0	10
11	59	89	0	1	0	1	1	0	2	4	6	7	0	7			10	25	15
12	57	95	0	4	0	1	1	0	5	5	3	4	1	2	2		30	20	20
13	79	75	0	1	0	1	1	0			1	3	2		2		0	10	30
14	64	63	1	2	0	1	1	0	0		2		1	3	5		10	20	25
15	58	112	0	2	0	1	1	0					0	3	3	5	30	40	35
16	59	69	1	2	0	1	1	1	8	8	7	7					10	10	35
17	37	87	0	4	1	1	2	0	0	3	1	3					0	0	0
18	67	74	0	2	0	1	1	0					7	9	3	6	0	30	20
19	69	65	1	2	0	1	1	0	5	5					2		20	15	10
20	52	74	0	2	0	1	1	0	2	5	5	7			1	3	40	25	10
21	66	78	0	1	0	1	1	0	3	4	3	5	3	4			15	10	10
22	60	75	1	2	0	1	4	0	1	2	4	5	4	8			25	25	20
23	70	102	0	1	0	1	1	0	1		3						10	10	10
24	27	74	1	2	0	1	1	1	4	8	6	9	5	6			20	15	25
25	78	106	0	1	0	1		0	1	1	1	1	0	5			0	0	0
26	58	75	1	2	0	1	1	0			0	0	2	2	0	0	0	0	10
27	76	68	1	1	0	1	1	1	1	2	0	0					0	0	10
28	36	93	0	4	1	1	1	0	6	7	6	7	3	10	2	4	65	80	90
29	71	70	1	2	0	1	1	0	5	6	2	4	0	2	0	0	25	25	30
30	48	87	0	2	0	1	1	0	4	6	4	6	7		3	3	5	15	5
31	71	71	1	2	0	1	1	0	0		1	1	0	2	1	3	15	25	20
32	68	70	1	1	0	1	1	0	1	1			0	0	2	2	0	0	25
33	59	119	1	2	0	1	1	0	6		4	5	2	2			45	35	25
34	65	67	1	2	0	1	1	0	5	7	2	3	2	5			5	10	5
35	66	79	0	2	0	1	1	0			5	5	2	3			30	15	10
36	51	83	1	2	0	1	1	0	10		2	3					30	20	20
37	64	80	0	2	0	1	1	0	5	5	3	6	0	0	0	0	25	15	20
38	59	63	1	2	0	1	1	0	10		3		2	3			15	10
39	72		1	2	1	1	14	0			4	5	0
40	47	100	0	4	1	0	1	0	4		3						30	30
41	67	95	0	1	0	1	1	0	4	4	0						20	10	10
42	50	62	1	4	0	1	1	0	4	5	3	5	1	3			20	20	20
43	75	74	1	1	0	1	1	0	0	1	0	0	0		0	0	10	10	10
44	72	81	1	1	0	1	1	1	5	6	4	5	0	4	1	2	30	10	0
45	64	70	1	2	0	1	1	0	6		5	5	l				20	15	10
46	74	78	0	1	0	1	1	0	4						1	2	5	5	10
47	66	56	1	1	0	1	1	0	5				3		2		5	10
48	47	63	1	2	0	1	1	0	8								5	0	5
49	73	55	1	2	0	1	2	0	1	2	0	4	2	3			0	0	10
50	61	76	1	1	0	1	1	0	8		3	6	10		2	4	45	20	35
51	56	66	1	2	0	1	1	0	6				0	4			0	0	0
52	68	80	0	2	0	1	1	0	0		3		1	5			0	0	0
53	74	77	0	2	0	1	1	0									5	0	0
54	73	77	0	2	0	1	1	0			5	5	4	4			15	25	10
55	72	60	1	1	0	1	1	1	2	5	5	7					20	15	10
56	74		1	4	1	1
57	78	73	1	2	0	1	4	0									0	0	0
58	67	90	0	4	1	1	1	0	0								10	10	5
59	55	85	1	2	0	1	1	0	5	5	5	7			2	3	20	10	10
60	72	88	0	1	0	1	1	0					0	0			10	10	10
61	78	83	0	2	0	1	2	0					3	4			0	20	10
62	61	55	0	1	1	1	2	0	8				1	5			15	10	20
63	68	54	1		0	1	1	0	3	4	5	7	7	8			10	15	20
64	64	55	1	2	0	1	8	0	5	7	1	2	1	2			10	10	20
65	77	58	1	1	0	1	1	0			1		1				0	0	0
66	66	70	1	2	0	1	0	0	4	8	1	7			4		25	10	10
67	71	79	1	1	0	1	1	0	1	2							5	0	10
68	69	81	1	4	0	1	1	0	0		0	2					0	0	0
69	76	92	0	2	0	1	2	0	0								0	0	0
70	68	59	1	2	0	1	1	0	7		6	0			0	1	25	15	20
71	64	80	0	1	0	1	1	0	5		3	4	5				60	20	30
72	70	61	1	2	0	1	2	0	7								10	10	0
73	66	74	1	1	0	1	1	0	10								0	0	0
74	77	84	0	1	0	1	1	0	1	2	3	3	6	7	3	6	30	30	20
75	73	75	0	2	0	1	1	0	8		5	6	0	0			15	10	10
76	59	55	1	1	0	1	1	0									35	30	50
77	71	58	1	2	1	1	1	0	8		2	4					25	25	30
78	68	63	1	2	0	1	1	1	8		3	3					15	10	5
79	70	61	0	2	0	1	1	0			5	9	7	7			40	30	20
80	68	53	1	1	0	1	1	0	1	3							0	0	0
81	22	47	1	2	1	1	4	0	8		0	0	2	4	2	4	25	10	40
82	71	72	1	2	0	1	1	1	6		3	5	5				40	10	20
83	73	74	0	2	0	1	1	0									10	10	10
84	67	78	0	2	0	1	1	1	0	1	1	2	0	5	0	0	15	10	10
85	71	95	0	2	1	1	13	0	10		5	6	3	4			30	15	20
86	79	100	0	1	1	0	1	0					0				20	25	10
87	72	72	1	2	0	1	1	0	5	3	3	3	2	6			10	10	10
88	68	79	0	2	0	1	1	0	5	6	3	2	4				20	35	30
89	65	62	1	2	0	1	1	0	6	8							20	15	10
90	70	52	1	1	0	1	1	0	4		1	4					60	40	30
91	81	94	0	2	0	1	1	0	2	4							0	0	10
92	76	83	0	2	1	1	2	0	2	3	3	2	2	7	2	6	0	0	35
93	65	101	0	2	1	0	1	0			0	7	3	6	4		0	15	20
94	56	101	1	1	1	0	1	0	10				5	6			35	23	15
95	71	92	0	2	1	0	13	0	10		3	4					20	25	35
96	77	80	0	2	0	1	13	0	2	7	4	7			7	9	30	20	30
98	79	79	0	2	0	1	3	0	3		1	1			0	2	10	10	10
99	73	67	1	2	0	1	1	0	3		0	2	0	0			0	10
100	66	98	0	2	0	1	1	0									15	10	10
101	70	69	1	2	0	1	1	0	3								10	15	15
102	72	97	0	2	0	1	1	0	0						0	0	0	15	10
103	75	86	1	1	0	1	1	0	0								10	0	0
104	60	90	0	1	1	1	1	0	5	7	10	10	3	4	10	10	75	60	60
105	71	55	1	2	0	1	1	0					0	0			0	0	0
106	59	72	0	1	0	1	1	1			4	5	4		3	4	0	0	0
107	63	105	0	4	0	1	1	0	5	10							45	45	35
108	65	79	1	2	0	1	1	0	4	4	2	4					10	20	10
109	57	75	0	4	1	1	1	1	5	7	6	8					5	0	15
110	72	79	0	2	0	1	1	1			7	10					40	20	25
111	69	81	1	2	0	1	1	0	2	3	7						15	10	10
112	41	64	0	4	0	1	1	1							4	5	5	10	0
113	63	67	1	2	0	1	1	0	2	5	6	7			2	3	45	30	15
114	74	68	1	2	0	1	1	0	6		5	6					10	10	10
115	71	59	1	2	0	1	3	0	3		2	5	1	2	1	2	0	0	0
116	69	53	1	1	0	1	1	0	3		1	5	4	5	1	4	5	10	10
117	55	98	0	2	0	1	1	0			1	3	0	0			5	0	0
118	63	36	1	2	0	1	3	1	3	3							0	0	0
119	73	93	0		1	1	1	0									25	10	10
120	71	65	1	2	0	1	2	0	5	4	3	4	1	2			0	0	0
121	64	69	1	2	1	1	2	0	5		5	8	1	2			30	20	30
122	71	48	1	2	0	1	1	1	5		5	6					20	15	15
123	61	62	1	2	0	1	1	0	2	3	7	7	2	4			10	15	10
124	60	76	1	2	0	1	1	0	2	3	1	2	2	2			0	0	0
125	69	80	1	2	0	1	1	0	6		5	7					25	10	10
126	66	73	1	2	0	1	1	0			3	5					20	20	10
127	73	76	0		0	1	2	0	0	1							0	0
128	53	72	1	1	0	1	1	0	1				1	4			0	10	10
129	78	64	0	2	0	1	1	0	6		7	8	3	5			20	20
130	66	80	0	1	0	1	1	0			4	5					10	5	5
131	76	57	1	2	0	1	2	0	4	4	4	6	1	3			20	5	20
132	49	84	1	1	0	1	1	1	7	8	2	4	1	3			25	5	10
133	72	90	1	2	0	1	3	0											0
134	63	80	0	1	0	1	1	0	1	3	1	3					0	0
135	73	76	0	1	0	1	1	0	0	1	1	3					0
136	78	73	1	1	0	1	1	0	0		1	3	4	6			0	0	0
137	68	120	0	2	0	1	1	0			2	6					0	0	0
138	71	84	0	2	0	1	1	0	5	6	1	3					5	5	0
139	61	96	1	2	0	1	1	0	7	8							2	0	2
140	69	129	0	2	0	1	6	0	0	5	7	7					20	10	30
141	66	67	1	1	0	1	1	0					1	2			15	15	10
142	70	70	1	2	0	1	1	0	2		5	7					15	5
143	81	90	0	1	0	1	1	0	4	5							20	20
144	63	79	0	1	0	1	1	0	0		0						5	0
145	58	51	1	2	0	1	1	0	5		5	6					35	20
146	38	97	0	1	0	1	1	1	2	3							10	10
147	77	60	1	1	0	1	2	1			2	4					35	20
148	67	66	1	2	0	1	1	0	5		2	2					5	0	0
149	59	97	0	1	0	1	1	0	5								20	25
150	62	62	0	1	0	1	1	0	1	6							10
151	69	63	1	2	0	1	1	0	0	0					1	4	10	10
152	80	74	1	2	0	1	1	1									24	15
153	78	64	1	2	0	1	6	0									10	5	20
154	68	56	1	2	0	1	1	0	8								25	0
155	68	98	0	2	0	1	1	0	1		1	2					5	5
156	77	82	0	2	0	1	1	0	0								10	0	10
157	58	78	1	1	0	1	1	1	5								10	10	30
158	64	86	1	2	0	1	1	0	3		3	4					15	1	5
159	62	45	1	1	0	1	1	0	4								25	10
160	37	57	1	2	1	1	1	1			2	2					45	30	20
161	79	73	0	1	0	1	1	0									0	0	15
163	61	94	0	2	0	1	0	0			1	3					0	0	0
164	58	79	0	2	0	1	1	0					1	5			5	0	0
166	68	61	1	2	0	1	1	0			2	4			4	6	25	20	35
167	22	90	0	3	1	0	3	0	6	9	7	7	6	7					20
168	66	102	0	2	0	1	1	0							1	2	0	0	0
169	64	79	1	4	0	1	1	0	5	6	2	4					10	20
170	47	58	1	1	0	1	1	0	6	7							20	25
171	53	72	1	1	0	1	1	0	4		1	2					0	0	10
172	72	87	0	2	0	1	1	0	2	2	2	3					15	10
173	27	74	0	1	1	0	1	0	4								45	25
174	73	79	0	2	1	1	6	0	2	2	1	1	0	0			25	25	30
175	52	78	1	1	0	1	1	0			1	7					30	30
176	72	81	1	2	0	1	1	0			5	6	4	4			25	20	15
177	55	77	0	2	1	0	2	0			2	4					20	15	10
178	74	65	1	2	0	1	1	1	1		2	4			5	5	20	10	10
179	74	73	1	2	0	1	2	0									10	10	10
180	42	94	0	4	1	0	1	0			2	2	3	3			25	10	15
181	51	67	1	1	0	1	1	0	3	4							0	0	0
182	72	76	1	2	0	1	2	0	0	5	3	5	1	2			45	20	20
183	78	61	1	2	0	1	1	0									5	0	5
184	70	60	1	2	0	1	2	0	0	0	0	4					0	0	0
185	79	58	0	3	0	1	3	0	0	0	2	4					0	5	10
186	85	92	0	1	0	1	1	0	4	4							0	0	0
187	43	81	1	2	1	1	1	0			6	10	7	8			45	40	45
188	76	73	1	2	0	1	1	1	5	5	0	1					15	10
189	76	90	0	2	0	1	1	0	1	1	3	4					0	15	15
190	50	97	0	2	0	1	3	0	6	7	5	7	0	5			70	80	85
191	74	62	1	2	1	1	2	0	5	7	5	6	3	4	2	4		15	15
192	64	73	0	1	0	1	1	0	7	7	0	1					0	10
193	46	109	0	1	0	1	2	0	5		1	3	1	4			25	10
194	71	66	1	2	0	1	1	0	3	6	4	4	0	0	1	3	15	15	10
195	73	93	0	2	0	1	1	0			2	2	0	3			0	0	0
196	54	77	0	2	1	1	1	0	4	4	2	3	1	2	2	3	45	20	20
197	72	79	0	1	0	1	1	0	7	7	2	3	2	3	2	3	5	0	5
198	70	63	1	1	0	1	1	1	0	1	0	0	1	0	1	0	0	5	15
199	48	71	1	4	0	1	1	0	2	3	3	5					0	0	0
200	59	75	1		0	1	1	1	2	3	7	7					10	10
201	63	71	1	2	0	1	1	1	5	7							30	20	20
202	71		1	1	0	1	1	0	2	2	7	8					20
203	65	66	1	1	0	1	1	0	3	5							10	10
204	66	77	0	2	0	1		0	5	5	0	5	3				40	20
205	74	84	1	2	0	1	3	0	6	8	6	4	0	3	1	3	45	40	40
206	72	84	1	1	0	1	1	0	0	0	4	5					5	0
207	55	64	1	2	0	1	1	0	2	4	2	4					5	0	5
208	64	70	1	1	1	0	1	1	7	7	3	3					30	20	35
209	59	63	1	2	1	1	1	1			1	3	1	3			25	20	25
210	83	67	1	1	0	1	1	1	0	1	0	2					5	10	10
211	42	90	0	4	1	0	3	0									20	20	20
212	69	74	1	1	0	1	1	0	0	7	4	5	0	2			30	30	20
213	62	64	0	2	0	1	6	0	3	3	2	7	1	1	0	3	10	5	20
214	51	101	0	1	0	1	1	0	9	9	2	4					5	5	10
215	78	65	1		0	1	1	0	5	5	1		1	2	1	2	0	0	0
216	71	73	1	2	0	1	1	0	8	8	4	4	1	2			25	15	10
217	56	92	1	1	0	1	1	0	7		5	6					15	10	20
218	77	60	1	2	0	1	3	0	2	3							0	0	0
219	75	52	0	1	0	1	1	0							1	4	5	5	15
220	64	72	1	2	0	1	1	1	7	7	3	4					5	5	0
221	69	66	1	2	0	1	1	0	2	5	3	5	2	5			30	35	20
222	71	73	0	2	0	1	1	0	0	3	3	3	0	3	0	1	0	0	10
223	74		1	3	0	1	5	1	0	2							0	10	10
224	77	72	1	2	0	1	1	0	7								15	10	10
225	78	75	1	2	0	1	1	0	3	5	3	8					5	0
226	58	52	1	2	0	1	1	0	0		0	2					0	10
227	59	71	1	2	0	1	1	0	5	7	4	7	3	4			5	10
228	62	52	1	1	0	1	1	1			2	2	1	2			0	0
229	72	67	1	2	0	1	1	1	6		5	5			4	4	25	10	15
230	72	94	0		1	1	1	0	4		4	5					10	5
231	65	48	1	2	0	1	4	0	7	6	7	8	3	7			35	30	15
232	63	90	0	2	1	0	2	0	4	8					1	4	170	200	170
233	71	58	1	1	0	1	1	1	0		7	10	1	2			20	10	10
234	54	76	1	4	0	1	1	1			7	7					45	25	15
235	39	58	1	1	0	1	1	0	7	7	6	9	4	8			15	25	25
236	50	119	0	3	1	0	3	0	7	9							80	80	70
237	71	63	0	1	1	0	1	1	0		0						0	0	0
238	30	81	0	1	0	1	0.5	0	8	7							25
239	14	63	1	4	0	1	0.5	1			2	5	1	2			2
240	70	94	1	2	0	1	1	1			0	2					0	0	0
